# Supplementary material for: Plant and prokaryotic TIR domains generate distinct cyclic ADPR NADase products
Source: Sci Adv. 2023 Mar 17;9(11):eade8487. doi: 10.1126/sciadv.ade8487 (PMC10022894; doi:10.1126/sciadv.ade8487)
Supplement: Supplementary file 2 — Dataset S1 and S2 [file sciadv.ade8487_datasets_s1_and_s2.zip]

Archive with 2 entries (2 files):
- sciadv.ade8487_dataset_s1.xlsx
- sciadv.ade8487_dataset_s2.xlsx
