# Supplementary material for: Plant and prokaryotic TIR domains generate distinct cyclic ADPR NADase products
Source: Sci Adv. 2023 Mar 17;9(11):eade8487. doi: 10.1126/sciadv.ade8487 (PMC10022894; doi:10.1126/sciadv.ade8487)
Supplement: Supplementary file 2 — Dataset S1 and S2 [file sciadv.ade8487_datasets_s1_and_s2.zip › sciadv.ade8487_dataset_s1.xlsx]

## Sheet: ORF Sequences
Name	Nucleotide Sequence		Amino Acid Sequence	AA len
TcpO-TIR (core TIR-domain of TcpO)	atgGAATACGATATCTTCGTTTCTCATTCTTCTGAAGATAAGGAGGATTTCGTTAAAGAGTTCGTTAATCTTTTGAAGCAAAAAGGATTGTCTGTTTGGTACGATGATGATATCGTTAAGATCGGACATAATCTTAGAAAAAGAATCTCTAAGGGTATCAAATCTTCTAACTACGCTGTTGTTATTTTCTCTGAAGATTTCTTTAAGTCTAAGTGGACTAACTACGAGTACGATAACATCTTTTTGGATTTCTACGATGAAGAGAAGGTTCTTCCTATTTTGCATGATCTTACAATCGAGGATCTTGAAAAGTTCGATGGTTCTATCCCATTGATCAGAGCTCTTTCTACTAAGAAATTCACAGTTGAAGAGATTATCCATGAAATTTTGGAGAGAATC…		MEYDIFVSHSSEDKEDFVKE FVNLLKQKGLSVWYDDDIVK IGHNLRKRISKGIKSSNYAV VIFSEDFFKSKWTNYEYDNI FLDFYDEEKVLPILHDLTIE DLEKFDGSIPLIRALSTKKF TVEEIIHEILERINEEKS	138
AbTIR (core TIR-domain of AbTir)	atgGAATACGACCTTTTCATCTCTCACGCTTCCGAGGATAAGGAGGATTTTGTACGCCCGCTTGCAGAGACCCTACAACAGTTAGGTGTCAATGTTTGGTACGACGAATTCACATTGAAAGTGGGCGATTCTTTAAGACAAAAGATTGATAGTGGTCTTAGAAATTCTAAATATGGAACTGTAGTTTTATCAACTGACTTCATCAAGAAGGATTGGACTAATTACGAACTTGACGGGTTAGTTGCCAGAGAGATGAATGGACATAAGATGATTCTTCCAATATGGCATAAGATTACCAAGAATGATGTTTTGGACTATAGCCCCAACTTGGCAGATAAAGTAGCCTTGAACACCTCAGTCAACTCTATTGAAGAAATAGCCCACCAACTGGCAGATGTT…		MEYDLFISHASEDKEDFVRP LAETLQQLGVNVWYDEFTLK VGDSLRQKIDSGLRNSKYGT VVLSTDFIKKDWTNYELDGL VAREMNGHKMILPIWHKITK NDVLDYSPNLADKVALNTSV NSIEEIAHQLADVILNR*	137
TirS (full length protein)	atgagtgtgttggagacaaagttgaaaagtcagatgagtaaatcagcaaaaatcgcaaggaatatgaataagttaccagatgaaatcgatagacttagaaagagaatcgagagaatcaataagaaaagaaagcctacttcttctaacatcagagatttggaaaagtctaacaaacagttggttacaaagcaacagaaacttgctgatttgcaagttgaatacactaagatcgaaaagaagattaatgagactaagatcaacttgcaaaaggagcagtcaagaaaccagaagaaactttcttctatgttggataagaacactaagggaaacgaagagattatggagaaacttttgacaaattctgatcaaattaatgagatttctaaccagatcaagaaa…		MSVLETKLKSQMSKSAKIAR NMNKLPDEIDRLRKRIERIN KKRKPTSSNIRDLEKSNKQL VTKQQKLADLQVEYTKIEKK INETKINLQKEQSRNQKKLS SMLDKNTKGNEEIMEKLLTN SDQINEISNQIKKAVNQKEI IEYDVFLSHSSLDKEDYVSK ISEKLIEKGLKVFEDVKVFE IGKSQTETMNMGILNSRFVV VFLSPNFIESGWSRYEFLSF LNREINEEHVIILPIWHKVS VEDVRAYNPYLVDKYALNTS DFSIEEIVEKIYQVIVNSKN *	295
ThsB (full length WT) (B. cereus MSX-D12)	ATGGCTAAGCGGGTTTTTTTCAGTTTCCATTATCAGGACGTCATTGATTTCCGTGTTAATGTAGTAAGGAATCACTGGGTTACAAAACTAAATCAGAGCGCAGCCGGAGTTTTTGATGCAAGCTTGTGGGAGGATGCAAAGAAAACTTCAGACATTGCCCTTAAGAGATTGATCAATGGCGGCCTGAATAATACTTCCGTCACATGTGTATTGATTGGGTCACAAACTTTTAACCGTCGATGGGTGCGATATGAAATCATGAAATCCATTGAAAAAGGTAACAAGATTATAGGAATACATATTAATGCTTTCAAGGATAAATATGGTAACATTAAGTCCAAAGGGCCAAATCCTTTTGATTATCTTGGATATCAGTATTCTTCTGATGGAAAACAACTC…		MAKRVFFSFHYQDVIDFRVN VVRNHWVTKLNQSAAGVFDA SLWEDAKKTSDIALKRLING GLNNTSVTCVLIGSQTFNRR WVRYEIMKSIEKGNKIIGIH INAFKDKYGNIKSKGPNPFD YLGYQYSSDGKQLHLYEWTG GKWEEYKDLAPYRVNQIAPE SLRGKFYSLSSVYRVYDWVA DDGYNKFSSWVN	192
ThsB-Auto (B. cereus MSX-D12)	ATGGCTAAGCGGGTTTTTTTCAGTTTCCATTATCAGGACGTCATTGATTTCCGTGTTAATGTAGTAAGGAATCACTGGGTTACAAAACTAAATCAGAGCGCAGCCGGAGTTTTTGATGCAAGCTTGgGaGGgGGAGGtTCAGACATTGCCCTTAAGAGATTGATCAATGGCGGCCTGAATAATACTTCCGTCACATGTGTATTGATTGGGTCACAAACTTTTAACCGTCGATGGGTGCGATATcAAATCATGAAATCCATTGAAAAAGGTAACAAGATTATAGGAATACATATTAATGCTTTCAAGGATAAATATGGTAACATTAAGTCCAAAGGGCCAAATCCTTTTGATTATCTTGGATATCAGTATTCTTCTGATGGAAAACAACTCCACCTTTAC…		MAKRVFFSFHYQDVIDFRVN VVRNHWVTKLNQSAAGVFDA SLGGGGSDIALKRLINGGLN NTSVTCVLIGSQTFNRRWVR YQIMKSIEKGNKIIGIHINA FKDKYGNIKSKGPNPFDYLG YQYSSDGKQLHLYEWTGGKW EEYKDLAPYRVNQIAPESLR GKFYSLSSVYRVYDWVADDG YNKFSSWVN*	189
ThsB-Auto E85Q (B. cereus MSX-D12)	ATGGCTAAGCGGGTTTTTTTCAGTTTCCATTATCAGGACGTCATTGATTTCCGTGTTAATGTAGTAAGGAATCACTGGGTTACAAAACTAAATCAGAGCGCAGCCGGAGTTTTTGATGCAAGCTTGTGGGAGGATGCAAAGAAAACTTCAGACATTGCCCTTAAGAGATTGATCAATGGCGGCCTGAATAATACTTCCGTCACATGTGTATTGATTGGGTCACAAACTTTTAACCGTCGATGGGTGCGATATcaaATCATGAAATCCATTGAAAAAGGTAACAAGATTATAGGAATACATATTAATGCTTTCAAGGATAAATATGGTAACATTAAGTCCAAAGGGCCAAATCCTTTTGATTATCTTGGATATCAGTATTCTTCTGATGGAAAACAACTC…		MAKRVFFSFHYQDVIDFRVN VVRNHWVTKLNQSAAGVFDA SLWEDAKKTSDIALKRLING GLNNTSVTCVLIGSQTFNRR WVRYQIMKSIEKGNKIIGIH INAFKDKYGNIKSKGPNPFD YLGYQYSSDGKQLHLYEWTG GKWEEYKDLAPYRVNQIAPE SLRGKFYSLSSVYRVYDWVA DDGYNKFSSWVN*	189
ThsB-Auto #2 (B. cereus MSX-D12)	ATGGCTAAGCGGGTTTTTTTCAGTTTCCATTATCAGGACGTCATTGATTTCCGTGTTAATGTAGTAAGGAATCACTGGGTTACAAAACTAAATCAGAGCGCAGCCGGAGTTTTTGATGCAAGCTTGGGtggaggtGGAGGGGGAGGTTCAGACATTGCCCTTAAGAGATTGATCAATGGCGGCCTGAATAATACTTCCGTCACATGTGTATTGATTGGGTCACAAACTTTTAACCGTCGATGGGTGCGATATGAAATCATGAAATCCATTGAAAAAGGTAACAAGATTATAGGAATACATATTAATGCTTTCAAGGATAAATATGGTAACATTAAGTCCAAAGGGCCAAATCCTTTTGATTATCTTGGATATCAGTATTCTTCTGATGGAAAACAACTC…		MAKRVFFSFHYQDVIDFRVN VVRNHWVTKLNQSAAGVFDA SLGGGGGGGSDIALKRLING GLNNTSVTCVLIGSQTFNRR WVRYEIMKSIEKGNKIIGIH INAFKDKYGNIKSKGPNPFD YLGYQYSSDGKQLHLYEWTG GKWEEYKDLAPYRVNQIAPE SLRGKFYSLSSVYRVYDWVA DDGYNKFSSWVN*	192
ThsB-Auto #3 (B. cereus MSX-D12)	ATGGCTAAGCGGGTTTTTTTCAGTTTCCATTATCAGGACGTCATTGATTTCCGTGTTAATGTAGTAAGGAATCACTGGGTTACAAAACTAAATCAGAGCGCAGCCGGAGTTTTTGgTggaggcggcgggagtggcGGAGGGGGAGGTTCAGACATTGCCCTTAAGAGATTGATCAATGGCGGCCTGAATAATACTTCCGTCACATGTGTATTGATTGGGTCACAAACTTTTAACCGTCGATGGGTGCGATATGAAATCATGAAATCCATTGAAAAAGGTAACAAGATTATAGGAATACATATTAATGCTTTCAAGGATAAATATGGTAACATTAAGTCCAAAGGGCCAAATCCTTTTGATTATCTTGGATATCAGTATTCTTCTGATGGAAAACAACTC…		MAKRVFFSFHYQDVIDFRVN VVRNHWVTKLNQSAAGVFGG GGGSGGGGGSDIALKRLING GLNNTSVTCVLIGSQTFNRR WVRYEIMKSIEKGNKIIGIH INAFKDKYGNIKSKGPNPFD YLGYQYSSDGKQLHLYEWTG GKWEEYKDLAPYRVNQIAPE SLRGKFYSLSSVYRVYDWVA DDGYNKFSSWVN*	192
ThsB-Core (1-103) (B. cereus MSX-D12)	ATGGCTAAGCGGGTTTTTTTCAGTTTCCATTATCAGGACGTCATTGATTTCCGTGTTAATGTAGTAAGGAATCACTGGGTTACAAAACTAAATCAGAGCGCAGCCGGAGTTTTTGATGCAAGCTTGTGGGAGGATGCAAAGAAAACTTCAGACATTGCCCTTAAGAGATTGATCAATGGCGGCCTGAATAATACTTCCGTCACATGTGTATTGATTGGGTCACAAACTTTTAACCGTCGATGGGTGCGATATGAAATCATGAAATCCATTGAAAAAGGTAACAAGATTATAGGAATACATATTAACtag		MAKRVFFSFHYQDVIDFRVN VVRNHWVTKLNQSAAGVFDA SLWEDAKKTSDIALKRLING GLNNTSVTCVLIGSQTFNRR WVRYEIMKSIEKGNKIIGIH IN*	102
ThsB-Δ120-165-linker	ATGGCTAAGCGGGTTTTTTTCAGTTTCCATTATCAGGACGTCATTGATTTCCGTGTTAATGTAGTAAGGAATCACTGGGTTACAAAACTAAATCAGAGCGCAGCCGGAGTTTTTGATGCAAGCTTGTGGGAGGATGCAAAGAAAACTTCAGACATTGCCCTTAAGAGATTGATCAATGGCGGCCTGAATAATACTTCCGTCACATGTGTATTGATTGGGTCACAAACTTTTAACCGTCGATGGGTGCGATATGAAATCATGAAATCCATTGAAAAAGGTAACAAGATTATAGGAATACATATTAATGCTTTCAAGGATAAATATGGTAACATTAAGTCCAAAGGGCCAAATCCTTTTGATTATggtggaggctcactAAGTTCTGTTTACAGGGTGTAC…		MAKRVFFSFHYQDVIDFRVN VVRNHWVTKLNQSAAGVFDA SLWEDAKKTSDIALKRLING GLNNTSVTCVLIGSQTFNRR WVRYEIMKSIEKGNKIIGIH INAFKDKYGNIKSKGPNPFD YGGGSLSSVYRVYDWVADDG YNKFSSWVN*	149
ThsB-Δ145-163-linker	ATGGCTAAGCGGGTTTTTTTCAGTTTCCATTATCAGGACGTCATTGATTTCCGTGTTAATGTAGTAAGGAATCACTGGGTTACAAAACTAAATCAGAGCGCAGCCGGAGTTTTTGATGCAAGCTTGTGGGAGGATGCAAAGAAAACTTCAGACATTGCCCTTAAGAGATTGATCAATGGCGGCCTGAATAATACTTCCGTCACATGTGTATTGATTGGGTCACAAACTTTTAACCGTCGATGGGTGCGATATGAAATCATGAAATCCATTGAAAAAGGTAACAAGATTATAGGAATACATATTAATGCTTTCAAGGATAAATATGGTAACATTAAGTCCAAAGGGCCAAATCCTTTTGATTATCTTGGATATCAGTATTCTTCTGATGGAAAACAACTC…		MAKRVFFSFHYQDVIDFRVN VVRNHWVTKLNQSAAGVFDA SLWEDAKKTSDIALKRLING GLNNTSVTCVLIGSQTFNRR WVRYEIMKSIEKGNKIIGIH INAFKDKYGNIKSKGPNPFD YLGYQYSSDGKQLHLYEWTG GKWEEYGGGGSGKFYSLSSV YRVYDWVADDGYNKFSSWVN *	180
ThsB-Δ152-163-linker	ATGGCTAAGCGGGTTTTTTTCAGTTTCCATTATCAGGACGTCATTGATTTCCGTGTTAATGTAGTAAGGAATCACTGGGTTACAAAACTAAATCAGAGCGCAGCCGGAGTTTTTGATGCAAGCTTGTGGGAGGATGCAAAGAAAACTTCAGACATTGCCCTTAAGAGATTGATCAATGGCGGCCTGAATAATACTTCCGTCACATGTGTATTGATTGGGTCACAAACTTTTAACCGTCGATGGGTGCGATATGAAATCATGAAATCCATTGAAAAAGGTAACAAGATTATAGGAATACATATTAATGCTTTCAAGGATAAATATGGTAACATTAAGTCCAAAGGGCCAAATCCTTTTGATTATCTTGGATATCAGTATTCTTCTGATGGAAAACAACTC…		MAKRVFFSFHYQDVIDFRVN VVRNHWVTKLNQSAAGVFDA SLWEDAKKTSDIALKRLING GLNNTSVTCVLIGSQTFNRR WVRYEIMKSIEKGNKIIGIH INAFKDKYGNIKSKGPNPFD YLGYQYSSDGKQLHLYEWTG GKWEEYKDLAPYGGGGSGKF YSLSSVYRVYDWVADDGYNK FSSWVN*	186
ThsA (B. cereus MSX-D12)	ATGAAGATGAATCCAATCGTAGAACTGTTTATAAAGGATTTCACAAAGGAAGTGATGGAGGAGAATGCTGCAATTTTTGCTGGGGCTGGTCTCTCTATGTCAGTGGGATATGTGTCATGGGCAAAGCTTCTTGAGCCAATCGCTCAGGAGATCGGATTGGATGTTAACAAAGAAAATGACTTAGTCAGCCTAGCACAATATTATTGTAATGAGAACCAAGGGAATAGGGGAAGAATCAATCAAATTATCTTGGATGAATTCTCTAGGAAAGTAGATCTTACAGAGAACCACAAGATTCTCGCCAGACTGCCCATACATACCTACTGGACAACCAACTATGACCGGTTAATTGAAAAAGCACTGGAGGAAGAAAACAAAATTGCAGATGTTAAGTACACG…		MKMNPIVELFIKDFTKEVME ENAAIFAGAGLSMSVGYVSW AKLLEPIAQEIGLDVNKEND LVSLAQYYCNENQGNRGRIN QIILDEFSRKVDLTENHKIL ARLPIHTYWTTNYDRLIEKA LEEENKIADVKYTVKQLATT KVKRDAVVYKMHGDVEHPSE AVLIKDDYEKYSIKMDPYIK ALSGDLVSKTFLFVGFSFTD PNLDYILSRVRSAYERDQRR HYCLIKKEERRPDELEADFE YRVRKQELFISDLSRFNIKT IVLNNYNEITEILQRIENNI KTKTVFLSGSAVEYNHWETE HAEQFIHQLSKELIRKDFNI VSGFGLGVGSFVINGVLEEL YMNQGTIDDDRLILRPFPQG KKGEEQWDKYRRDMITRTGV …	476
ThsA N112A (B. cereus MSX-D12)	ATGAAGATGAATCCAATCGTAGAACTGTTTATAAAGGATTTCACAAAGGAAGTGATGGAGGAGAATGCTGCAATTTTTGCTGGGGCTGGTCTCTCTATGTCAGTGGGATATGTGTCATGGGCAAAGCTTCTTGAGCCAATCGCTCAGGAGATCGGATTGGATGTTAACAAAGAAAATGACTTAGTCAGCCTAGCACAATATTATTGTAATGAGAACCAAGGGAATAGGGGAAGAATCAATCAAATTATCTTGGATGAATTCTCTAGGAAAGTAGATCTTACAGAGAACCACAAGATTCTCGCCAGACTGCCCATACATACCTACTGGACAACCgcCTATGACCGGTTAATTGAAAAAGCACTGGAGGAAGAAAACAAAATTGCAGATGTTAAGTACACG…		MKMNPIVELFIKDFTKEVME ENAAIFAGAGLSMSVGYVSW AKLLEPIAQEIGLDVNKEND LVSLAQYYCNENQGNRGRIN QIILDEFSRKVDLTENHKIL ARLPIHTYWTTAYDRLIEKA LEEENKIADVKYTVKQLATT KVKRDAVVYKMHGDVEHPSE AVLIKDDYEKYSIKMDPYIK ALSGDLVSKTFLFVGFSFTD PNLDYILSRVRSAYERDQRR HYCLIKKEERRPDELEADFE YRVRKQELFISDLSRFNIKT IVLNNYNEITEILQRIENNI KTKTVFLSGSAVEYNHWETE HAEQFIHQLSKELIRKDFNI VSGFGLGVGSFVINGVLEEL YMNQGTIDDDRLILRPFPQG KKGEEQWDKYRRDMITRTGV …	476
TcpC_coreTIR (E.coli; non-Thoeris TIR)	atggcaCATTATGATTTCTTTATTTCCCATGCAAAAGAGGACAAAGATACATTTGTACGTCCTTTGGTGGATGAACTAAATAGGTTGGGTGTTATTATATGGTATGATGAACAGACTCTCGAAGTTGGAGATTCATTGAGACGAAATATTGATTTAGGACTGAGAAAAGCTAATTACGGTATTGTAATTTTGTCTCACAATTTTCTAAATAAGAAATGGACTCAATATGAATTGGATTCCCTTATTAATCGAGCGGTCTATGATGATAATAAGATTATTTTACCTATTTGGCATAACATAAACGCTCAAGAAGTCAGCAAATACAGTCACTACCTGGCAGATAAAATGGCACTGCAGACATCCCTTTATTCCGTCAAGGAGATAGCTAGAGAATTGGCT…		MAHYDFFISHAKEDKDTFVRPLVDELNRLGVIIWYDEQTLEVGDSLRRNIDLGLRKANYGIVILSHNFLNKKWTQYELDSLINRAVYDDNKIILPIWHNINAQEVSKYSHYLADKMALQTSLYSVKEIARELAEIAYRRR*	140
ThsB_Aba_coreTIR (Acinetobacter baumannii CI78)	atggcaGAGAGAAAGGTGTTCATAAGCTATAGAAGAATAGATTCTCAGGGGACAGCAGATAAACTATATGACATCTTAGACGCAAACGGTTTTGATGTTTTTTTAGATACTCGGTCTGTTCCTCCTGCACACAATTTTCAAGATCAACTTTGGCATAGAATGACAGATTCTGACGCTATTATTTTGTTAGATACGCCACGTTTTAGGACTAGCCGTTGGACTAAAGAGGAGCTCATGTTTGCTAATGAGCACAATATTCATATTCTTCATATTCTATGGCCACAGCAAAAGGAGGAAGGTATTGCCTCCTTCAATGAATTTATTAAGTTAACCAGTAAAGATTTCAAGATGAAATCCCTCGGACGCAAAGGAATACCTTATACTGGAAAAAACATTACA…		MAERKVFISYRRIDSQGTADKLYDILDANGFDVFLDTRSVPPAHNFQDQLWHRMTDSDAIILLDTPRFRTSRWTKEELMFANEHNIHILHILWPQQKEEGIASFNEFIKLTSKDFKMKSLGRKGIPYTGKNITKKTLRNIVIKTEQLRARAISLRYK*	157
ThsB_Bda_coreTIR2 (Bacillus dafuensis)	atggcaGTGTATGACGTCTTTATATCCCACAGTTATAAGGATTCTAGCGTGATTAAGAAGATAATCAAGGCATTCAATAAGTTGTCAATTTCAATCTACTGCGATTGGACATCAGATTCAGACTTCCTTAAACGTGAATTGGTTTCAGAATACACTAAGGTGGTCCTTAAAAAGCGAATCGAACAAAGCAAGAACATTGTATTCGTTAAGACGGATAACTCACTCGAAAGCCACTGGGTCCGTTTTGAGCTAGATTACTCACGAGAATTAGGAAAAACTTTATTCTGCATCAATTTGTCTGATGAGGCTGAGGGAGAATGCAATGTTCTGCAATTTGATGTGAAAAATGAGACGATTTCATGGACAACTGGACTCGTTAAAtag		MAVYDVFISHSYKDSSVIKKIIKAFNKLSISIYCDWTSDSDFLKRELVSEYTKVVLKKRIEQSKNIVFVKTDNSLESHWVRFELDYSRELGKTLFCINLSDEAEGECNVLQFDVKNETISWTTGLVK*	127
ThsB_Bdo_coreTIR (Bacteroides dorei CL02T00C15)	atggcaACTAAAAGACAAGTTTTTTACAGTTTTCACTTTAAGAATGATAGTTGGCGGGCTGGGCAAGTTCGTAACATTGGCGTCGTGGAAGGAAATACCCCTGTGTCTTCTAATGACTGGGAAGAAGTGAAGCGGAAAGGCAATGTTGCAGTGAAGAGGTGGATTAATTCTCACATGGAATATAGATCTTGTATTATTGTATTGATTGGAAGCGAGACATCTAGTCGTGAGTGGTGTCGGTATGAGATTGAACATGCCTGGAAAGAGGGTAAAGGGATTGTTGGAATTTACGTACATCATCTTAAAGACTTCAACGGCGAGCAATCTATAAAAGGCAATAACCCATTCAAACTGTTTTATATCGACAGGACATACAATTACATTGCTGAGAGAAATTAC…		MATKRQVFYSFHFKNDSWRAGQVRNIGVVEGNTPVSSNDWEEVKRKGNVAVKRWINSHMEYRSCIIVLIGSETSSREWCRYEIEHAWKEGKGIVGIYVHHLKDFNGEQSIKGNNPFKLFYIDRTYNYIAERNYPVDGNEINLSEICKTYNPPYKISTNVYDYIKEHINEWVE*	172
ThsB_Mca_coreTIR (Mycoplasma capricolum)	atggcaAAGAGTTTTTTCTCATTCCATTATGACAATGACGTCTGGCGGGTTAACGTTGTACGTAATTCCTGGGTGATCAGAGGTAAAAAAAAAGCGGGATTTATCGATAAAGCCGAGTTCGAGAAAACTAAGTTGGAGAATGAGCTCGCCATTAAGAAATGGATAGATAAGCAACTTATGGGAACTTCTGTTACAGTTGCCCTGATTGGTTCAGAAACTCTCAATAGAAAATTCGTTCAGTATGAGATTCAGGAGAGTATTAAAAGAAAAAATGGCATTATCGGTATCAGTATCGGGCGTATCAAAAATCAAAATAGGTTGACATCAATAAGTCAGTCCCCATATACCATTGTTAACGAGTACAGGTTTATAGATATCTGCGACGGCTTTTATGACTAC…		MAKSFFSFHYDNDVWRVNVVRNSWVIRGKKKAGFIDKAEFEKTKLENELAIKKWIDKQLMGTSVTVALIGSETLNRKFVQYEIQESIKRKNGIIGISIGRIKNQNRLTSISQSPYTIVNEYRFIDICDGFYDYVLDDGYSNMGKWIEQAAKKKGK*	155
ThsB_Mma_coreTIR (Methanococcus maripaludis C5)	atggcaCGAACAAAACTTTTCCTTAGTTATTATCACAAGGATGATCAATATTACAAGAACAGATTTGAAGAACTATTTGGACATCTCTTCATTAATAAATCCGTTAAGGATGGGGACATAGCTGAAGACCTCTCAACAAATTATATTAAACGTTTGATCCAAGAGGGATACCTTAAAGATACTTCTGTTATTGTTGTTCTATTAGGGGAAAATACCCAAAAGCGGAAACATGTTGATTGGGAAATCTCTGGCGCGATAGACAAGATGGTCGGGAACTATTCCGGATTGATCGGCTTGTGCCTACCAACGCACCCAGCATATGGAAAGAAGAATTACACACCTGATTCTATTCCACCACGCTTGGAAGATAACCTTAATTCAGGGTACGCAAGAATGTAT…		MARTKLFLSYYHKDDQYYKNRFEELFGHLFINKSVKDGDIAEDLSTNYIKRLIQEGYLKDTSVIVVLLGENTQKRKHVDWEISGAIDKMVGNYSGLIGLCLPTHPAYGKKNYTPDSIPPRLEDNLNSGYARMYDWTENPSTIKRLVNEAFTRKNNNSDLIDNSRNQFQR*	169
ThsB_Pca_coreTIR (Pectobacterium caratovrum)	atgAGCGCTTCAGCTTTTCTGTCTCACAGTTCAAAGGACAAGGACTTGGTTATTGGAGCTATGCAAGTCATTCAAAATCATGGGGGGATTGTCTACGTGGATGAAATTGATCCTGAAATGCCTCCATACACAACTGACGAAACTGCTGCCTTATTGAAGCAGCGTATTATCCAGACTAAACGATTTGTGTTATTGACCTCATCAAATAGCAAAGACTCACGTTGGGTACCATGGGAGCTCGGTATCGCAGATGGTGCAAAGGGTCTCGGCAAAATCGCTATTTTCCCAGCCTCAGATACTGAAGGTCAGGATAGTTGGACTTCTTGGGAATACTTGGGCCTCTATAGACGGATAGTCTGGGGAAAGCTAGAGGGACACCCTAATAATCTCTGGATGGTA…		MSASAFLSHSSKDKDLVIGAMQVIQNHGGIVYVDEIDPEMPPYTTDETAALLKQRIIQTKRFVLLTSSNSKDSRWVPWELGIADGAKGLGKIAIFPASDTEGQDSWTSWEYLGLYRRIVWGKLEGHPNNLWMVLDHKANTAVTLRSW*	147
ThsB_Rop_coreTIR (Rhodococcus opacus)	atgGGCTTTTGGTCTTATGTCCACGCTGATAATGACGCTGAAGACGGTCGTGTTCTCCGTTTGTGTGAGCGAATTGAAGCAGAATACTCTTTGATCACTGGTAACGAGATACATATGTTCGTAGACCGTGATGATATTTCTTGGGGGGGTAGGTGGAGGGAGACAATAGATGATGCATTGGCGGCCACTACCTTCTTTATCCCAATTGTCACTGCTAGATACCTAAAAAGACCGGAATGTAGGCGCGAATTGATCCAATTCGCTCAACATGCAGAACGCAGGGGCGTTAAGGAGTTATTGTTACCAATATTATACACCGTAGTGCCTAATCTTAAGGAGGATTCAGATGATGAAGTAAATGCGATCGTTGCTAGTACCCAGTATGAGGATTGGACCGCA…		MGFWSYVHADNDAEDGRVLRLCERIEAEYSLITGNEIHMFVDRDDISWGGRWRETIDDALAATTFFIPIVTARYLKRPECRRELIQFAQHAERRGVKELLLPILYTVVPNLKEDSDDEVNAIVASTQYEDWTALRLEDEQGPLYRAAVNKLAL*	153
ThsB_Sam_coreTIR (Sneathia amnii)	atgGCTCGACGGGTGTTTTTTTCTTTCCACTATGAAGAGGATATTAATCGTAGTATGACAGTTAGGAATAGTTGGGTAACAAGAGGCAAAGAAGCAGCTGGTTTCATTGATAAGGCAGAATTTGAAAAGGTTAAGAGGAATGGAGAAAACGCTGTTTATAAATGGATTGATAAACAGTTGGAGGGTACTTCAGTTACCGTGGTTCTTATAGGTAAAGAGACGCTCAACAGACAATTTGTGCAGTACGAGATCAGGAAGTCTATTGAAAGAGGGAATGCTATCATCGGAATATATATCCATAACATTCGTGACGTTCGCACCCAGAGGACGTCAGTGAAGGGAAATAGCCATACAGTCATAGGATACTACAATGATTGCACCCCGATGTATTTTGATTCC…		MARRVFFSFHYEEDINRSMTVRNSWVTRGKEAAGFIDKAEFEKVKRNGENAVYKWIDKQLEGTSVTVVLIGKETLNRQFVQYEIRKSIERGNAIIGIYIHNIRDVRTQRTSVKGNSHTVIGYYNDCTPMYFDSICDGLYDYSEDYGYYNLGSWIEKAAQK*	160
ThsB_Bce_coreTIR2 (Bacillus cereus MSX D-12); ThsB2	ATGGCTAAAATTTATGACATCTTTCTCTCTCATTCTTTCCTTGACGCTAGGAAGATTTTAGGTTTAAAAAATTATATAGAGGGGTTAGGGTATAGCGTCTATGTCGACTGGATAGAAGACAAGCAGCTTGATCGAAGTAAGGTTTCAAAGGAAACTGCAGGAATACTTAGGGAGAGAATGCAATCATGCAAATCCCTTTTCTTTGCTATTTCTGAAAACTCAGATCACAGTCTCTGGATGCCCTGGGAATTGGGGTATTTTGATGGCATAAAGCAAAAAGTAGCTATTCTCCCTGTATTAAAGTCTAGCTATGATGATTCCTATAACGGTCAGGAGTATTTGGGTCTTTATCCTTACGTAGCTAAGGGAACCATAATTAATAGCACGCAGGAGGAGATT…		MAKIYDIFLSHSFLDARKIL GLKNYIEGLGYSVYVDWIED KQLDRSKVSKETAGILRERM QSCKSLFFAISENSDHSLWM PWELGYFDGIKQKVAILPVL KSSYDDSYNGQEYLGLYPYV AKGTIINSTQEEIWIHSSQK QYVRFRNWLQQN*	152
ThsB2 full length	atgACTTTGTTTACGGAAAATGATCTCCTCAATAACTCCTATAAAAGTATTCAAAAGTCCTACCACTTCTCTGAGAATCAGGCCGCAAAAAATATTTTGGAACAAGCTTACAAGAATTATGATAAGAATaaaatttatgacatctttctctctcattctttccttgacgctaggaagattttaggtttaaaaaattatatagaggggttagggtatagcgtctatgtcgactggatagaagacaagcagcttgatcgaagtaaggtttcaaaggaaactgcaggaatacttagggagagaatgcaatcatgcaaatcccttttctttgctatttctgaaaactcagatcacagTCTCTGGATGCCCTGGGAATTGGGGTATTTTGATGGCATAAAGCAA…		MTLFTENDLLNNSYKSIQKS YHFSENQAAKNILEQAYKNY DKNKIYDIFLSHSFLDARKI LGLKNYIEGLGYSVYVDWIE DKQLDRSKVSKETAGILRER MQSCKSLFFAISENSDHSLW MPWELGYFDGIKQKVAILPV LKSSYDDSYNGQEYLGLYPY VAKGTIINSTQEEIWIHSSQ KQYVRFRNWLQQN*	193
ThsB2 core E83Q (E124 in full length)	ATGGCTAAAATTTATGACATCTTTCTCTCTCATTCTTTCCTTGACGCTAGGAAGATTTTAGGTTTAAAAAATTATATAGAGGGGTTAGGGTATAGCGTCTATGTCGACTGGATAGAAGACAAGCAGCTTGATCGAAGTAAGGTTTCAAAGGAAACTGCAGGAATACTTAGGGAGAGAATGCAATCATGCAAATCCCTTTTCTTTGCTATTTCTGAAAACTCAGATCACAGTCTCTGGATGCCCTGGCAATTGGGGTATTTTGATGGCATAAAGCAAAAAGTAGCTATTCTCCCTGTATTAAAGTCTAGCTATGATGATTCCTATAACGGTCAGGAGTATTTGGGTCTTTATCCTTACGTAGCTAAGGGAACCATAATTAATAGCACGCAGGAGGAGATT…		MAKIYDIFLSHSFLDARKIL GLKNYIEGLGYSVYVDWIED KQLDRSKVSKETAGILRERM QSCKSLFFAISENSDHSLWM PWQLGYFDGIKQKVAILPVL KSSYDDSYNGQEYLGLYPYV AKGTIINSTQEEIWIHSSQK QYVRFRNWLQQN*	152
ThsB_Bda_coreTIR1 (Bacillus dafuensis)	ATGGGTAGAAAGATATTTATTAGCTACAAATATTCTGACTCCGGTGTTTATCCGTTAAATGGAAACTATTCTACAACTGTCAGAGATTATGTTGATGAACTACAATCTAAGTTGAAGGAGGGCGACCACATCAATAAAGGCGAAGCTGATGGAGAAGATTTATCTGAATTCAAGGATGAAACAATATGGACCAAGTTAAAAGATAAAATATTCGATTCTTCAATTACTATCATATTTATAAGCAAGAATATGAAGGCACTTTTTCAATCCGAAGAGGATCAATGGATCCCATGGGAGATTTCTTACTCCCTTAGGGAGTTAACCCGAAATGGCCGCACTAGTGGAGCTAACGCTTTGCTCGCTGTCGTTCTTCCTGACCAGtag		MGRKIFISYKYSDSGVYPLN GNYSTTVRDYVDELQSKLKE GDHINKGEADGEDLSEFKDE TIWTKLKDKIFDSSITIIFI SKNMKALFQSEEDQWIPWEI SYSLRELTRNGRTSGANALL AVVLPDQ	131
ThsB_Bda_FL_TIR2 (Bacillus dafuensis)	ATGCCTGGTGTTGCCAAGAGAAAATACGTCGGTGAGACCATGAGAATAAATAAGAATCTTAGCCAAGTTTTAAGGAGACTTTCAGACGTTTTGCCTTATAACTATAATGCAGAAACTCTGTTAGAGTTATTCCAACAGCTTTATCCACACGAATGGAGAGAGCTCAACCAGAGGTTTGATCAGTATAAAGAAAAGGATGAGTTTCTCCTTAAGAAAGGAAAGAAAATCCGGTACAAGCCTAATCCTCCTAAAGAGCATTTTTTTAAACTTCCGATTGTGAAGAACATCTTGTCTAAGGGGCGGATTGCTAAACACAACGCTAATTTTGATGAGTTGGCATATCAAGAACGGTTTGCTAAATTCAAGGCTAAGCGCGAGAACGCAATCAGATCCAGAAAT…		MPGVAKRKYVGETMRINKNL SQVLRRLSDVLPYNYNAETL LELFQQLYPHEWRELNQRFD QYKEKDEFLLKKGKKIRYKP NPPKEHFFKLPIVKNILSKG RIAKHNANFDELAYQERFAK FKAKRENAIRSRNEKIAKAN ELIQNVEPLFIDTFIAAYHK RGISFDEKMEIFKELQKYKS KKTAEFFYKLSESERNNQIR NMAFKHLQVTGNYVKLRKNF NGKKKEYMTESSEFFMTPLD LLKRIESNNVQNKKVYDVFI SHSYKDSSVIKKIIKAFNKL SISIYCDWTSDSDFLKRELV SEYTKVVLKKRIEQSKNIVF VKTDNSLESHWVRFELDYSR ELGKTLFCINLSDEAEGECN VLQFDVKNETISWTTGLVK	396
BdTIR-BB-loop mutant	atggcttcttctggtctttcctccagacgttccatcatggcgtcccgactgacggcgtctgcagaggcagttaatgaaccgcgaagaggagccgtcgtatccaggcgagtcgaatatgatgaggaatcactggctggggctggtggtgaaagcaggtatgaggtctttataaatcacagaggggtagatactaagcgaaccgttgcccgattgttatacgacagactggcgcaagcggggcttagaggtttccttgatggTggagGCggGgGAagcGGTGgTcgtctggaggaacgaattggctctgcgatcagagaatgcacagtggccgtcgcaatttttagcccaagttactgtgacagtgaatattgccttcgtgaactcgcaatgcttgtcgag…		MASSGLSSRRSIMASRLTAS AEAVNEPRRGAVVSRRVEYD EESLAGAGGESRYEVFINHR GVDTKRTVARLLYDRLAQAG LRGFLDGGGGGSGGRLEERI GSAIRECTVAVAIFSPSYCD SEYCLRELAMLVESRKAIIP IFYDIKPSDLLLPQAVADSE VYLPRDLERFKFALREAKHT VGITYDSATGDMAELVSAAA DAVMYNMEKMETVQRRETMI LSRL*	224
RBA1-BB-loop mutant	atgacgagcgtgtctcctcggtacagaaatgttcctgtccctaaagtgttccttagTttccgaggagaagagattcgtcatgggtttatcagccacctcgctgatgctttagagagatatgggatcatgttcatcGGAGgTggAGgCGgGagcggTggaaatgacttgacaagtctccttttaaggatcaaagagtcaaaagttgccctggtcatcctctctagcaggtttgcggagtcgaggttttgtatggatgagattgtcaagatgaaggaatgcgtagatgaaagaaagcttctagtcattcctatcttctataaggttagggcaagagatgtgagcggcctcacaggtgactttggtaaaaagttttgggcgcttgctcaaaagtctcgagga…		MTSVSPRYRNVPVPKVFLSF RGEEIRHGFISHLADALERY GIMFIGGGGGSGGNDLTSLL LRIKESKVALVILSSRFAES RFCMDEIVKMKECVDERKLL VIPIFYKVRARDVSGLTGDF GKKFWALAQKSRGCQIKEWM EALECISNKMGLSLGDGRSE ADFIKEIVKEVERVLATFTS EDTEDHHCVNC*	191
RPS4-BB-loop mutant	atggagacatcatctatttccactgtggaagacaagccaccgcagcatcaggtgttcatcaatttccgtggggcagatttgcgccgggggttcgtcagccatctcgtaacggccttgaaattgaacaacatcaacgtctttatcGgCGgCggTGgAGgCAGtggtggAcctctagatgtactgctgaagaggatagaggagtccaaaatcgttttggctatcttctccggcaactacaccgagtcagtctggtgcgtgagagagctggagaagatcaaagattgtacggatgaaggaacactcgttgcgattccaatcttctacaagctggagccatccaccgttagagatttgaaaggaaagttcggtgatagatttaggagtatggctaagggtgat…		METSSISTVEDKPPQHQVFI NFRGADLRRGFVSHLVTALK LNNINVFIGGGGGSGGPLDV LLKRIEESKIVLAIFSGNYT ESVWCVRELEKIKDCTDEGT LVAIPIFYKLEPSTVRDLKG KFGDRFRSMAKGDERKKKWK EAFNLIPNIMGIIIDKKSVE SEKVNEIVKAVKTALTGIPP EGSHNAVVGALGNSNAGTSS GDKKHETFGNEQRLKDLEEK LDRDKYKGTRIIGVVGMPGI GKTTLLKELYHPAFLYKVVD NS	262
RPP1-TNL_FL (WsB)	atgggttctgcaatgagcttgggctgttccaagaggaaagcaacaaatcaggatgttgattccgaatctcgtaaaagacgaaagatatgctcaacaaacgatgctgagaattgcagattcattcaggatgagtcatcttggaaacatccatggagtttatgtgccaacagtgtcgtcaacgacaccaaagatactaaatcttctgctttatctcttccatctcctccaacttcagtgtctcgaatctggaaacaccaagtcttcccgagcttccatggggcagatgttcgaaaaaccattcttagtcacatcctcgaatcgttcagaagaaagggaattgacccatttattgataataatatagagaggagtaagtcgatcggtcatgagctcaaagaa…		MGSAMSLGCSKRKATNQDVD SESRKRRKICSTNDAENCRF IQDESSWKHPWSLCANSVVN DTKDTKSSALSLPSPPTSVS RIWKHQVFPSFHGADVRKTI LSHILESFRRKGIDPFIDNN IERSKSIGHELKEAIKGSKI AIVLLSKNYASSSWCLDELA EIMKCRELLGQIVMTIFYEV DPTDIKKQTGEFGKAFTKTC KGKTKEYVERWRKALEDVAT IAGYHSHKWRNEADMIEKIA TDVSNMLNSFKPSRDFNGLV GMRAHMDMLEQLLRLVLDEV RMIGIWGPPGIGKTTIARFL FNQVSDRFQLSAIMVNIKGC YPRPCFDEYSAQLQLQNQML SQMINHKDIMISHLGVAQER LRDKKVFLVLDEVDQLGQLD …	1221

## Sheet: Oligonucleotide Primers
Primer	Sequence
ThsB-Auto F:	TTGgGaGGgGGAGGtTCAGACATTGCCCTTAAGAGATTGATC
ThsB-Auto R:	aCCTCCcCCtCcCAAGCTTGCATCAAAAACTCCGG
ThsB-Auto-2 F:	TGGGtggaggtGGAGGGGGAGGTTCAGACAT
ThsB-Auto-2 R:	CTCCacctccaCCCAAGCTTGCATCAAAAACTCC
ThsB-Auto-3 F:	gcggcgggagtggcGGAGGGGGAGGTTCAGACA
ThsB-Auto-3 R:	CgccactcccgccgcctccAcCAAAAACTCCGGCTGCGCT
ThsB-Auto E85Q F:	TGCGATATcaaATCATGAAATCCATTGAAAAAGGTAACAAG
ThsB-Auto E85Q R:	TGATttgATATCGCACCCATCGACGGTT
ThsB2 E/Q F:	GATGCCCTGGCAATTGGGGTATTTTGATGGCATAAAGC
ThsB2 E/Q R:	AATTGCCAGGGCATCCAGAGACTGT
ThsB-core TIR (1-103) F:	GGAATACATATTAACtagcacccagctttcttgtacaaag
ThsB-core TIR (1-103) R:	GTTAATATGTATTCCTATAATCTTGTTACCTTTTTCAATGG
ThsB Δ120-165 F:	TTATGGtGGaGGcTCACTAAGTTCTGTTTACAGGGTGTACG
ThsB Δ120-165 R:	GAgCCtCCaCCATAATCAAAAGGATTTGGCCCTTTG
ThsB Δ145-163 F:	GGcgGAGgcGGgTCaGGAAAATTTTATTCACTAAGTTCTGTTTACAGGG
ThsB Δ145-163 R:	tGAcCCgcCTCcgCCaTACTCTTCCCACTTTCCACCAGTC
ThsB Δ152-163 F:	GGcgGAGgcGGgTCaGGAAAATTTTATTCACTAAGTTCTGTTTACAGGG
ThsB Δ152-163 R:	tGAcCCgcCTCcgCCgtaCGGGGCCAGGTCCTTATAC
RBA1 BB-loop mutant F:	GgTggAGgCGgGagcggTggaaatgacttgacaagtctccttttaag
RBA1 BB-loop mutant R:	gctCcCGcCTccAcCTCCgatgaacatgatcccatatctctctaaagc
BdTIR BB-loop mutant F:	CggGgGAagcGGTGgTcgtctggaggaacgaattgg
BdTIR BB-loop mutant R:	cCACCgctTCcCccGCctccAccatcaaggaaacctctaagccccg
RPS4 BB-loop mutant F:	TGgAGgCAGtggtggAcctctagatgtactgctgaagagg
RPS4 BB-loop mutant R:	ccaccaCTGcCTcCAccGcCGcCgataaagacgttgatgttgttcaatttcaagg
AbTIR E/A F:	CTAATTACgCaCTTGACGGGTTAGTTGCCAGAG
AbTIR E/A R:	CAAGtGcGTAATTAGTCCAATCCTTCTTGATGAAGTCAG
TcpO-TIR E/A F:	CgCgTACGATAACATCTTTTTGGATTTCTACGATG
TcpO-TIR E/A R:	ATGTTATCGTAcGcGTAGTTAGTCCACTTAGAC
ThsA R371A F:	GGGACAAGTACgcaCGAGACATGATCACTCGGACA
ThsA R371A R:	GtgcGTACTTGTCCCACTGCTCTTCAC
ThsA K388A F:	TTGTATGGCAATgcgATCGATAAGGGCCAGGTTGTTAAAG
ThsA K388A R:	cgcATTGCCATACAAAAAGATAGAAACTCCTGTC
ThsA K388E F:	TTGTATGGCAATgagATCGATAAGGGCCAGGTTGTTAAAG
ThsA K388E R:	ctcATTGCCATACAAAAAGATAGAAACTCCTGTC
ThsA N112A PIPE F:	GGACAACCgcCTATGACCGGTTAATTGAAAAAGCACTGG
ThsA N112A PIPE R:	CATAGgcGGTTGTCCAGTAGGTATGTATGGGC
