# Supplementary material for: Plant and prokaryotic TIR domains generate distinct cyclic ADPR NADase products
Source: Sci Adv. 2023 Mar 17;9(11):eade8487. doi: 10.1126/sciadv.ade8487 (PMC10022894; doi:10.1126/sciadv.ade8487)
Supplement: Supplementary file 2 — Dataset S1 and S2 [file sciadv.ade8487_datasets_s1_and_s2.zip › sciadv.ade8487_dataset_s2.xlsx]

## Sheet: Fig 1E
Constructs	RFU (Cellular NAD+)
EV	6895
EV	6676
EV	7349
EV	8204
EV	5936
EV	6364
SARM1	1128
SARM1	906
SARM1	1056
SARM1	1024
SARM1	1813
SARM1	546
NRG1-CC	6614
NRG1-CC	8209
NRG1-CC	10021
NRG1-CC	7726
NRG1-CC	6372
NRG1-CC	8428
AbTIR	1984
AbTIR	2920
AbTIR	2418
AbTIR	3189
AbTIR	2493
AbTIR	1380
AbTIR E/A	9580
AbTIR E/A	9589
AbTIR E/A	9579
AbTIR E/A	10119
AbTIR E/A	6916
AbTIR E/A	8088
FL-ThsB	6520.85
FL-ThsB	6739.25
FL-ThsB	6888.75
FL-ThsB	6944
FL-ThsB	8026.9
FL-ThsB	6769.8
TcpO-WT	3420.35
TcpO-WT	4121.05
TcpO-WT	3941
TcpO-WT	3592.6
TcpO-WT	5627.1
TcpO-WT	5144.15
TcpO-EA	6471.45
TcpO-EA	5198.75
TcpO-EA	6217.3
TcpO-EA	6146.45
TcpO-EA	6746.4
TcpO-EA	6749.65

## Sheet: Fig 1E Stats
Fig 1E NADase
	diff	lwr	upr		p-value				Df	Sum	Sq	Mean	Sq	F	value	Pr(>F)
AbTIR	E/A-AbTIR	6581.17	4997.2	8165.13	0			Constructs	7	318525377	45503625	61.77	<2e-16	***
EV-AbTIR	4506.67	2922.7	6090.63		0			Residuals	40	29466084	736652
FL-ThsB-AbTIR	4584.26	3000.29	6168.22		0			---
NRG1-CC-AbTIR	5497.67	3913.7	7081.63		0			Signif.	codes:	0	‘***’	0.001	‘**’	0.01	‘*’	0.05	‘.’	0.1	‘	’	1
SARM1-AbTIR	-1318.5	-2902.46	265.465		0.164944
TcpO-EA-AbTIR	3857.67	2273.7	5441.63		0
TcpO-WT-AbTIR	1910.38	326.41	3494.34		0.0088855					*	**	***	****
EV-AbTIR	E/A	-2074.5	-3658.46	-490.535	0.0034512					0.05	0.01	0.005	0.0005
FL-ThsB-AbTIR	E/A	-1996.91	-3580.87	-412.944	0.0054251
NRG1-CC-AbTIR	E/A	-1083.5	-2667.46	500.465	0.381044
SARM1-AbTIR	E/A	-7899.67	-9483.63	-6315.7	0
TcpO-EA-AbTIR	E/A	-2723.5	-4307.46	-1139.54	6.17e-05
TcpO-WT-AbTIR	E/A	-4670.79	-6254.76	-3086.83	0
FL-ThsB-EV	77.5917	-1506.37	1661.56		1
NRG1-CC-EV	991	-592.965	2574.96		0.494654
SARM1-EV	-5825.17	-7409.13	-4241.2		0
TcpO-EA-EV	-649	-2232.96	934.965		0.889805
TcpO-WT-EV	-2596.29	-4180.26	-1012.33		0.0001389
NRG1-CC-FL-ThsB	913.408	-670.556	2497.37		0.595703
SARM1-FL-ThsB	-5902.76	-7486.72	-4318.79		0
TcpO-EA-FL-ThsB	-726.592	-2310.56	857.373		0.820161
TcpO-WT-FL-ThsB	-2673.88	-4257.85	-1089.92		8.47e-05
SARM1-NRG1-CC	-6816.17	-8400.13	-5232.2		0
TcpO-EA-NRG1-CC	-1640	-3223.96	-56.0354		0.0378287
TcpO-WT-NRG1-CC	-3587.29	-5171.26	-2003.33		2e-07
TcpO-EA-SARM1	5176.17	3592.2	6760.13		0
TcpO-WT-SARM1	3228.88	1644.91	4812.84		2.4e-06
TcpO-WT-TcpO-EA	-1947.29	-3531.26	-363.327		0.0072099

## Sheet: S1J
Constructs	RFU (Cellular NAD+)
EV	5474
EV	4540
EV	6328
EV	4031
EV	5680
EV	5032
HA-BdTIR	4707
HA-BdTIR	4690
HA-BdTIR	5427
HA-BdTIR	3796
HA-BdTIR	5704
HA-BdTIR	3961
HA-BdTIR E/A	5599
HA-BdTIR E/A	5652
HA-BdTIR E/A	7878
HA-BdTIR E/A	6138
HA-BdTIR E/A	8192
HA-BdTIR E/A	7822

## Sheet: S1J Stats
Df Sum Sq Mean Sq F value Pr(>F)
Constructs 2 15594135 7797068 8.594 0.00326 **
Residuals 15 13609089 907273
---
Signif. codes: 0 ‘***’ 0.001 ‘**’ 0.01 ‘*’ 0.05 ‘.’ 0.1 ‘ ’ 1
Tukey	multiple	comparisons	of	means
	0.95	family-wise	confidence	level
Fit:	aov(formula	=	RFU	~	Constructs,	data	=	read.csv(file.choose(),	header	=	T))
$Constructs
	diff	lwr	upr	p	adj
HA-BdTIR-EV	-466.667	-1895.1	961.763		0.679598
HA-BdTIR	E/A-EV	1699.33	270.904	3127.76	0.0192534
HA-BdTIR	E/A-HA-BdTIR	2166	737.57	3594.43	0.0035342

## Sheet: Fig 2D
Construct	NAD+ Area (cps)
ThsB Auto E85Q	24300000
ThsB Auto E85Q	21500000
ThsB Auto E85Q	25900000
ThsB	439000
ThsB	2160000
ThsB	1220000

## Sheet: Fig 2E
Construct	cADPR-isomer area (cps)
ThsB Auto E85Q	0
ThsB Auto E85Q	0
ThsB Auto E85Q	0
ThsB Auto	267000
ThsB Auto	582000
ThsB Auto	656000

## Sheet: Fig 2F
Construct	NAD+ level (OD 570 nm)
GST-Beads +ThsA	0.814
GST-Beads +ThsA	0.772
GST-Beads +ThsA	0.668
ThsB-Auto + ThsA	0.106
ThsB-Auto + ThsA	0.106
ThsB-Auto + ThsA	0.112
ThsB-Auto E85Q + ThsA	0.88
ThsB-Auto E85Q + ThsA	0.846
ThsB-Auto E85Q + ThsA	0.834

## Sheet: Fig 3B
Constructs	RFU (Cellular NAD+)
EV	8105
EV	6786
EV	8041
EV	8416
EV	6359
SARM1	1808
SARM1	1926
SARM1	1784
SARM1	1988
SARM1	2308
ThsB-FL	7332
ThsB-FL	7450
ThsB-FL	7462
ThsB-FL	8480
ThsB-FL	8213
ThsB-auto	7481
ThsB-auto	8842
ThsB-auto	7071
ThsB-auto	7694
ThsB-auto	8623
ThsB-auto E/Q	7512
ThsB-auto E/Q	8992
ThsB-auto E/Q	6592
ThsB-auto E/Q	7819
ThsB-auto E/Q	6932
ThsA-WT	4817
ThsA-WT	4152
ThsA-WT	6510
ThsA-WT	4478
ThsA-WT	4032
ThsA N112A	9335
ThsA N112A	12914
ThsA N112A	8060
ThsA N112A	10897
ThsA N112A	11010
ThsA R371A	291
ThsA R371A	553
ThsA R371A	140
ThsA R371A	324
ThsA R371A	192

## Sheet: Fig 3B Stats
Tukey's HSD on ThsB and ThsA alone, 2-15-22						NADSoloThsBThsA
Fit: aov(formula = RFU ~	Construc	ts, data = r	ead.csv(fil	e.choose(), header = T))		Df	Sum	Sq	Mean	Sq	F	value	Pr(>F)
$Constructs						Constructs	7	408836778	58405254	66.74	<2e-16	***
	diff	lwr	upr	p adj		Residuals	32	28002805	875088
SARM1-EV	-5578.6	-7495.09	-3662.11	0		---
ThsA-WT-EV	-2743.6	-4660.09	-827.109	0.0013179		Signif.	codes:	0	‘***’	0.001	‘**’	0.01	‘*’	0.05	‘.’	0.1	‘	’	1
ThsA N112A-EV	2901.8	985.309	4818.29	0.0006229
ThsA R371A-EV	-7241.4	-9157.89	-5324.91	0
ThsB-auto-EV	400.8	-1515.69	2317.29	0.997065		*	**	***	****
ThsB-auto E/Q-EV	28	-1888.49	1944.49	1		0.05	0.01	0.005	0.0005
ThsB-FL-EV	246	-1670.49	2162.49	0.999877
ThsA-WT-SARM1	2835	918.509	4751.49	0.0008557
ThsA N112A-SARM1	8480.4	6563.91	10396.9	0
ThsA R371A-SARM1	-1662.8	-3579.29	253.691	0.127814
ThsB-auto-SARM1	5979.4	4062.91	7895.89	0
ThsB-auto E/Q-SARM1	5606.6	3690.11	7523.09	0
ThsB-FL-SARM1	5824.6	3908.11	7741.09	0
ThsA N112A-ThsA-WT	5645.4	3728.91	7561.89	0
ThsA R371A-ThsA-WT	-4497.8	-6414.29	-2581.31	3e-07
ThsB-auto-ThsA-WT	3144.4	1227.91	5060.89	0.0001947
ThsB-auto E/Q-ThsA-WT	2771.6	855.109	4688.09	0.001155
ThsB-FL-ThsA-WT	2989.6	1073.11	4906.09	0.0004095
ThsA R371A-ThsA N112A	-10143.2	-12059.7	-8226.71	0
ThsB-auto-ThsA N112A	-2501	-4417.49	-584.509	0.0040662
ThsB-auto E/Q-ThsA N112A	-2873.8	-4790.29	-957.309	0.0007117
ThsB-FL-ThsA N112A	-2655.8	-4572.29	-739.309	0.0019887
ThsB-auto-ThsA R371A	7642.2	5725.71	9558.69	0
ThsB-auto E/Q-ThsA R371A	7269.4	5352.91	9185.89	0
ThsB-FL-ThsA R371A	7487.4	5570.91	9403.89	0
ThsB-auto E/Q-ThsB-auto	-372.8	-2289.29	1543.69	0.998138
ThsB-FL-ThsB-auto	-154.8	-2071.29	1761.69	0.999995
ThsB-FL-ThsB-auto E/Q	218	-1698.49	2134.49	0.999946

## Sheet: Fig 3D
Constructs	RFU (Cellular NAD+)
EV	6823
EV	6922
EV	5936
EV	4994
EV	7784
EV	8606
EV	5045
SARM1	1272
SARM1	1330
SARM1	1968
SARM1	602
SARM1	723
SARM1	1710
SARM1	661
ThsA + EV	4338
ThsA + EV	6756
ThsA + EV	4715
ThsA + EV	4828
ThsA + EV	4334
ThsA + EV	6136
ThsA + EV	3178
ThsBAuto + EV	7565
ThsBAuto + EV	8526
ThsBAuto + EV	7055
ThsBAuto + EV	5696
ThsBAuto + EV	9281
ThsBAuto + EV	8798
ThsBAuto + EV	5676
ThsA + ThsBAuto	3217
ThsA + ThsBAuto	2323
ThsA + ThsBAuto	2247
ThsA + ThsBAuto	1505
ThsA + ThsBAuto	2225
ThsA + ThsBAuto	3059
ThsA + ThsBAuto	1271
ThsA + ThsBAuto E/Q	4977
ThsA + ThsBAuto E/Q	8400
ThsA + ThsBAuto E/Q	6739
ThsA + ThsBAuto E/Q	6103
ThsA + ThsBAuto E/Q	5147
ThsA + ThsBAuto E/Q	5900
ThsA + ThsBAuto E/Q	5166
ThsAN112A + ThsBAuto	6641
ThsAN112A + ThsBAuto	6805
ThsAN112A + ThsBAuto	6515
ThsAN112A + ThsBAuto	5016
ThsAN112A + ThsBAuto	8468
ThsAN112A + ThsBAuto	8356
ThsAN112A + ThsBAuto	5570

[truncated: 25 more sheets: Fig 3D Stats, Fig 3E, Fig 3E Stats, S4B, S4B Stats, Fig 4C, Fig 4C Stats, Fig 4D, Fig 4D Stats, Fig 4G, Fig 4G Stats, Fig 5B, Fig 5C, Fig 5D, Fig 5D Stats, S6E, S6E Stats, Fig 5E, Fig 5E Stats, S7B …]
